# Supplementary material for: Association Between Triglyceride/High-Density Lipoprotein Ratio and Incidence Risk of Heart Failure: A Population-Based Cohort Study
Source: J Clin Med. 2025 Feb 1;14(3):950. doi: 10.3390/jcm14030950 (PMC11818675; doi:10.3390/jcm14030950)
Supplement: Supplementary file 1 [file jcm-14-00950-s001.zip]

Archive with 1 entries (1 files):
- jcm-3373907-supplementary.pdf
